# Supplementary material for: Recovering from the Unprecedented Backsliding in Immunization Coverage: Learnings from Country Programming in Five Countries through the Past Two Years of COVID-19 Pandemic Disruptions
Source: Vaccines (Basel). 2023 Feb 7;11(2):375. doi: 10.3390/vaccines11020375 (PMC9960337; doi:10.3390/vaccines11020375)
Supplement: Supplementary file 1 [file vaccines-11-00375-s001.zip]

Archive with 1 entries (1 files):
- vaccines-2063383-supplementary.pdf
